# Supplementary material for: Effects of a taped filter mask on peak power, perceived breathlessness, heart rate, blood lactate and oxygen saturation during a graded exercise test in young healthy adults: a randomized controlled trial
Source: BMC Sports Sci Med Rehabil. 2022 Feb 7;14:19. doi: 10.1186/s13102-022-00410-8 (PMC8819930; doi:10.1186/s13102-022-00410-8)
Supplement: Supplementary file 1 — Additional file 1: Qualitative feedback from mask questionnaire. In this table it listed participants’ feedback on the surgical and taped mask during exercise. [file 13102_2022_410_MOESM1_ESM.xls]

## Sheet: 工作表1
Subject	Gender	Comments for surgical masks	Comments for taped masks
1	female	The space between skin and mask became really hot. Hard to catch fresh air and felt uncomfortable.	During intensive exertion, felt like the mask was coming off. There were gaps between inner and outer layer of mask so air could go through.
2	female	Breathing in the warm air was very uncomfortable.	The breathing was very difficult. The legs could have taken more load.
3	female	Towards the end, the feeling of moisture and difficulty in breathing were more than no mask.	In the beginning the mask fitted well and breathing was not more difficult. With increasing intensity breathing was harder and felt like I can't breath properly as the mask was pulled towards the mouth and nose. Mask did not stick to all edges after sweating.
4	female	Nil	I felt restricted by the mask especially at the end of test. The moisture made me feel unable to breath properly. In the end the mask came off and I practically inhaled it.
5	male	Nil	At about 200W the chin area became loose. The range of motion of the face was generally limited. The solution could be a larger adhesive surface.
6	male	Mask was completely soaked. I felt as if I was breathing through a wet cloth.	Wearing comfort was good, but opening of the mouth was hindered. Think the mask is suitable for lighter and moderate sport intensity. Drinking is not possible. Breathing was generally more difficult but became less wet than surgical mask.
7	male	Mask is uncomfortable.	Mask did not stick well.
8	male	Nil	Barely noticeable breathlessness. Mask was slightly loosening towards the end.
